# Supplementary material for: AtAUGs Suppress the Expression of PP2C Genes to Redundantly Regulate ABA Responses in Arabidopsis
Source: Plants (Basel). 2026 Mar 26;15(7):1028. doi: 10.3390/plants15071028 (PMC13074224; doi:10.3390/plants15071028)
Supplement: Supplementary file 1 [file plants-15-01028-s001.zip]

Archive with 5 entries (5 files):
- Figure S1.tif
- Figure S2.tif
- Figure S3.tif
- Table S1.xlsx
- Supplementary figure legend.pdf
