# Supplementary material for: AtAUGs Suppress the Expression of PP2C Genes to Redundantly Regulate ABA Responses in Arabidopsis
Source: Plants (Basel). 2026 Mar 26;15(7):1028. doi: 10.3390/plants15071028 (PMC13074224; doi:10.3390/plants15071028)
Supplement: Supplementary file 1 [file plants-15-01028-s001.zip › Table S1.xlsx]

## Sheet: Sheet1
Primers used in this study
Primers	Sequences (5'--3')
AtAUG1-F	CAACATATGGAAGGAGAGATTCAAGACTG
AtAUG1-R	CAAATCGATTCACCTTAAACTCATCATGG
AtAUG2-F	CAACATATGGATGATTGGGAGCTTCTTC
AtAUG2-R	CAAGAGCTCTCATCTAAGGCTCAAAACC
AtAUG3-F	CAACATATGGATCTCGAGGATTGG
AtAUG3-R	CAACTTAAGTCAAAGTCCATCGTAGTGACC
AtAUG4-F	CAACATATGGATCTAGAAGATTGGG
AtAUG4-R	CAAATCGATGGATACTACGATGCACTTTGA
AtAUG1-R no stop coding	CAAATCGATCCTTAAACTCATCATGG
AtAUG2-R no stop coding	CAAGAGCTCTCTAAGGCTCAAAACC
AtAUG3-R no stop coding	CAACTTAAGAAGTCCATCGTAGTGACC
AtAUG4-R no stop coding	CAAATCGATTACTACGATGCACTTTGA
AtAUG1-qF	GCTGCAGCATTTGTGGGTTT
AtAUG1-qR	GGAAGTGCTGGCCGGATTAT
AtAUG2-qF	GTGTCTGAATCCGGGTGAGG
AtAUG2-qR	TTCTCACCGTGCCTTCCATC
AtAUG3-qF	ACGGACTCTGTTTCGTCACC
AtAUG3-qR	TTGTCTCGCAAGTCATCCCC
AtAUG4-qF	ATTTCTCGGAACCAGACCCG
AtAUG4-qR	CGGCAGAGGACTAGTGAACC
pHEEAtAUG1 AtAUG2 DT1-BsF	ATATATGGTCTCGATTGAGTGGTTTGTCTCGTTTGGGTT
pHEEAtAUG1 AtAUG2 DT1-F0	TGAGTGGTTTGTCTCGTTTGGGTTTTAGAGCTAGAAATAGC
pHEEAtAUG1 AtAUG2 DT2-R0	AACCCGATTCGTTCTCACCGTGAATCTCTTAGTCGACTCTAC
pHEEAtAUG1 AtAUG2 DT2-BsR	ATTATTGGTCTCGAAACCCGATTCGTTCTCACCGTGC
pHEEAtAUG2 DT1-BsF	ATATATGGTCTCGATTGGGTCGGAGTGTCTGAATCCGTT
pHEEAtAUG2 DT1-F0	TGGTCGGAGTGTCTGAATCCGTTTTAGAGCTAGAAATAGC
pHEEAtAUG2 DT2-R0	AACCCGATTCGTTCTCACCGTGAATCTCTTAGTCGACTCTAC
pHEEAtAUG2 DT2-BsR	ATTATTGGTCTCGAAACCCGATTCGTTCTCACCGTGC
pHEEAtAUG4 DT1-BsF	ATATATGGTCTCGATTGTGATCTTTGTCGTCCACGGGTT
pHEEAtAUG4 DT1-F0	TGATCTTTGTCGTCCACGGGTTTTAGAGCTAGAAATAGC
pHEEAtAUG4 DT2-R0	ACCCGGATTTCTCGGAACCAGACAATCTCTTAGTCGACTCTAC
pHEEAtAUG4 DT2-BsR	ATTATTGGTCTCGAAACCGGATTTCTCGGAACCAGAC
